# Supplementary material for: Compartmentalized ocular lymphatic system mediates eye–brain immunity
Source: Nature. 2024 Feb 28;628(8006):204–11. doi: 10.1038/s41586-024-07130-8 (PMC10990932; doi:10.1038/s41586-024-07130-8)
Supplement: Supplementary file 2 — Source Data Figs. 1–4 and Extended Data Figs. 1–3 and 8–10 [file 41586_2024_7130_MOESM2_ESM.xlsx]

## Sheet: Fig 1
	(1/0, succumbed to disease/alive; # of days)
Fig 1b	Naïve	Intraperitoneal (IP)	Intracranial (IC)	Intracameral (AC)	Intravitreal (IVT)
	1(3)	1(2)	1(4)	1(3)	1(3)
	1(3)	1(3)	0(8)	1(3)	1(4)
	1(3)	1(3)	0(8)	1(3)	1(4)
	1(3)	1(3)	0(8)	1(3)	1(4)
	1(3)	1(3)	0(8)	1(4)	0(8)
	1(4)	1(3)	0(8)	1(4)	0(8)
	1(4)	1(4)			0(8)
	1(4)	1(4)			0(8)
	1(4)	1(4)			0(8)
	1(4)	1(4)			0(8)
	1(4)	1(5)			0(8)
	1(4)	1(5)			0(8)
	1(4)
	1(4)
	1(4)
	1(4)
	1(5)
	1(5)
	(1/0, succumbed to disease/alive; # of days)
Fig 1c	Naïve	IVT immunized	LN ligation +IVT immunized
	1(2)	1(2)	1(2)
	1(2)	1(3)	1(2)
	1(2)	0(6)	1(2)
	1(3)	0(6)	1(2)
	1(3)	0(6)	1(2)
			1(2)
	(1/0, succumbed to disease/alive; # of days)
Fig 1e	Naïve	IVT	IVT-Naïve (IVT challenge)	IVT-Naïve (Naïve challenge)	Naïve-Naïve (Naïve challenge)
	1(2)	0(6)	0(6)	1(2)	1(2)
	1(2)	0(6)	0(6)	1(2)	1(2)
	1(2)	0(6)	0(6)	1(2)	1(2)
	1(3)	0(6)	0(6)	1(2)	1(2)
				1(3)
				1(4)
Fig 1f		Serum												CSF
	IP	1.4323	1.3548	1.5028	1.2385	1.3114	1.4135	1.8342	1.9634	1.7546	1.8652	1.4359	1.0535	0	0	0	0	0	0	0	0	0
	IC	0.9523	1.1245	0.8923	0.6355	0.7564								0.7635	0.234	0.4353	0.3252	0.2354	0.6454
	AC	0.7086	0.9113	1.4382	0.4214	1.1019	0.8123	1.2346	0.5451	0.6234	0.3659			0	0	0	0	0	0	0	0	0	0
	IVT	0.6674	0.5831	0.3146	0.3395	0.4196	0.2028	0.7453	1.1234	0.9345	0.8234			0.5043	0.3128	0.6421	0.2952	0.2058	0.4163	0.8352	0.7548	0.6974	0.4567
	(1/0, succumbed to disease/alive; # of days)
Fig 1g	Naïve	Intraperitoneal	Intracranial	Intracameral	Intravitreal
	1(2)	1(1)	1(3)	1(2)	1(4)
	1(2)	1(2)	1(6)	1(2)	1(5)
	1(2)	1(2)	0(7)	1(2)	1(5)
	1(2)	1(2)	0(7)	1(2)	1(6)
	1(3)	1(2)	0(7)	1(3)	0(7)
			0(7)		0(7)
			0(7)		0(7)
			0(7)		0(7)
			0(7)		0(7)
			0(7)		0(7)
					0(7)
					0(7)
					0(7)
					0(7)
					0(7)
	(1/0, succumbed to disease/alive; # of days)
Fig 1h	Naïve	Intraperitoneal	Intracranial	Intracameral	Intravitreal
	1(1)	1(2)	0(6)	1(1)	0(6)
	1(2)	1(2)	0(6)	1(1)	0(6)
	1(2)	1(2)	0(6)	1(2)	0(6)
	1(2)	1(2)	0(6)	1(2)	0(6)
	1(2)	1(2)	0(6)	1(2)	0(6)
	1(2)			1(2)	0(6)
	1(2)			1(2)	0(6)
	1(2)			1(2)	0(6)
	(1/0, succumbed to disease/alive; # of days)
Fig 1i	Control	SC+PD1	IC + PD1	AC + PD1	IVT + PD1
	1(26)	1(28)	1(28)	1(26)	1(30)
	1(28)	1(30)	1(30)	1(27)	1(30)
	1(28)	1(30)	1(38)	1(28)	1(35)
	1(28)	1(32)	1(40)	1(28)	1(36)
	1(29)	1(35)	0(60)	1(28)	1(38)
	1(30)	1(36)	0(60)	1(29)	1(42)
					1(44)
					1(45)
					0(60)
					0(60)

## Sheet: Fig 2
Fig 2b	Days post injection	Intravitreal (IVT)						Intracameral (AC)
	0	95.1553	97.2796	98.3241	99.2349	96.7684	100.385	96.4583	99.1348	100.393	102.438	100.323	105.412
	0.25	75.3439	77.5384	74.1839	73.4383	76.3452	60.3548	33.3482	36.3248	30.1123	35.1943	29.3424	40.2845
	0.5	50.8683	41.3582	56.5392	55.5328	46.5493	48.5329	10.5432	15.1123	14.2485	12.3854	8.3465	20.4322
	1	26.102	22.15	24.2584	23.4288	20.5482	22.3855	2.54432	3.04412	5.43923	7.58422	1.24843	3.23854
	2	9.0291	7.47956	3.45865	13.4385	6.45848	5.53845	0	0	1.42345	3.23445	0	0.93443
	3	2.5576	0.960762	0	4.55473	1.52853	2.2349	0	0	0	0	0	0
	4	1.54388	1.14935	0.838429	0	0	0	0	0	0	0	0	0
	5	0	0	0	0	0	0	0	0	0	0	0	0
Fig 2c	AC injection		IVT injection
	sCLN	dCLN	sCLN	dCLN
	560	0	0	425
	420	0	820	622
	740	0	464	214
	318	0	834	144
	500	0	1032	382
	838	0	0	295
	820	0	0	381
	1134	0	583	125
	P = 0.0002		P = 0.0167	P = 0.0009
	***		*	***
Fig 2f	Sham	All cLN	sLN	dLN		ANOVA, multiple comparisons
	12.3464	85.3458	75.3825	17.3829		All cLN	sLN	dLN
	10.4285	90.4537	78.3528	16.3458		P < 0.0001	P < 0.0001	P = 0.7416
	15.3428	80.5343	79.3522	10.5827
		88.5382	70.5473	15.4832
Fig 2g	Sham	All cLN	sLN	dLN		ANOVA, multiple comparisons
	45.3911	84.4444	66.5438	68.4538		All cLN	sLN	dLN
	40.3276	79.3422	67.5348	72.3473		P < 0.0001	P = 0.0002	P = 0.0003
	40.3484	90.3583	60.4385	60.3582
	30.5382	86.3454	64.4283	52.3419

## Sheet: Fig 3 
Fig 3e	Control	CSF injection		Two-tailed Unpaired t-test		Control	CSF injection		Two-tailed Unpaired t-test
	590	579		P = 0.6487		1123	10565		P < 0.0001
	566	524				1272	7618
	570	533				862	3476
	574	495				1445	9300
	546	598				946	5467
	527	576				1149	9362
	520	519				1266	10102
	512	575				1105	2832
	692	590				1081	2259
	548	565				869	2244
						1301	6944
Fig 3g	Control	IC (2μg)	IV (2μg)	CSF (2μg)	CSF (6μg)		ANOVA, multiple comparisons
	63.2751	39.8095	47.1535	6.9855	7.59259		IC (2μg)	IV (2μg)	CSF (2μg)	CSF (6μg)
	58.0363	46.7293	0.024382	8.71083	19.3125		P = 0.094	P < 0.0001	P = 0.0002	P < 0.0001
	42.9686	52.4543	13.8192	14.5105	4.96416
	80.2148	39.8657	8.05404	55.3779	20.7412
	59.9986	59.6241	45.5269	58.2418	25.6756
	41.6523	12.8362	56.5323	60.6073	27.9938
	41.0624	35.3272	11.7667	2.26607	2.14033
	26.4293	58.0754	16.2692	33.8567	4.1338
	39.279	31.6819	13.8971	45.4949	36.15
	50.6527	39.0686	22.6651	22.7395	11.5916
	42.3218	42.3398	24.7135	11.9793
	54.3571	38.9777	20.391	8.57675
		31.9651	12.2849	28.633
		33.6485	7.00199	25.245
		34.1408	3.0318	15.6317
		30.8457	9.61046	8.57693
		21.5377	7.24675	42.55
		20.39	11.5941	39.8155
		49.3723	1.21677	20.399
			8.83646	13.9642

## Sheet: Fig 4
Fig 4b		Control										AC										IVT
	dCLN	12	19	4	15	10	9	8	13	7	0	6	13	14	29	10	9	0	0	7	8	36	45	60	49	89	42	29	51	32	25
	sCLN	6	9	4	30	25	10	9	8	0	6	72	65	80	99	55	82	77	90	82	64	65	102	45	89	66	71	32	55	72	55
	Retina	0	0	2	1	0	0	2	0	0	0	3	3	2	1	26	1	0	0	15	0	200	160	145	210	175	199	104	53	189	201
Fig 4e	Primary	Secondary	sCLN ligation + Secondary	dCLN ligation + Secondary		(Secondary vs x) ANOVA multiple comparisons
	804051	207634	191643	2.92187e+06		Primary	sCLN ligation + Secondary	dCLN ligation + Secondary
	664305	193059	170915	2.85155e+06		P = 0.0095	P = 0.8838	P = 0.0044
	797402	124012	179135	864240
	1.4766e+06	250880	213521	644112
	630247	156468	137950	589468
	436988			612842
Fig 4g	Primary	Secondary	VEGF-C + Secondary	sR3 + Secondary		(Secondary vs x) ANOVA multiple comparisons
	1334565	375648	196468	538115		Primary	VEGF-C + Secondary	sR3 + Secondary
	1732298	659971	214954	2328207		P = 0.0167	P = 0.0334	P = 0.0096
	1797756	365227	210764	813328
	1787919	608969	228794	1346437
	1761045	365381	86938	1468629
	867050	399597	87199	1741273
	780828	623645	144872	1858900
	683720	551120	79487	1108149
	469940	355473	120664
		440469

## Sheet: Ext data Fig 1
Ex fig 1a	(1/0, succumbed to disease/alive; # of days)
	Naïve	IVT immunized	IVT immunized + αCD4	μMT IVT immunized
	1(3)	1(3)	1(2)	1(2)
	1(3)	1(3)	1(2)	1(2)
	1(4)	1(4)	1(3)	1(2)
	1(4)	1(5)	1(3)	1(2)
	1(5)	1(5)	1(3)	1(3)
		0(8)	1(4)	1(3)
		0(8)	1(4)	1(3)
		0(8)	1(4)	1(3)
		0(8)	1(4)	1(4)
		0(8)	1(5)	1(4)
Ex fig 1b	(1/0, succumbed to disease/alive; # of days)
	Naïve	IVT immunized	IVT immunized + LN ligation
	1(3)	1(3)	1(2)
	1(3)	1(4)	1(3)
	1(4)	0(6)	1(3)
	1(4)	0(6)	1(3)
	1(4)	0(6)	1(3)
		0(6)	1(3)
			1(4)
			1(4)
			1(4)
Ex fig 1c		Naive						Immunized
	Serum	1.69	1.33	1.008	1.129	1.108	1.014	1.42	0.93	1.319	0.898	1.24	1.12
	CSF	0.03	0.008	0.001	0.04	0.004	0.027	0.548	0.48	0.152	0.651	0.229	0.23
Ex fig 1f	dCLN			Two-tailed Unpaired t-test			sCLN			Two-tailed Unpaired t-test
	AC	IVT		P = 0.0014			AC	IVT		P = 0.1609
	0	28					33.6	36.6
	0	45					18.5	49.5
	0	6.35					29.4	31.8
	0	30					20.4	43.4
	0	8.38					24.7	32.2
	0	7.14					45.2	39.9
	0	19.5					47.1	31
	0						34.5	43.3
								33.4
								34.4
Ex fig 1i	dCLN			Two-tailed Unpaired t-test			sCLN			Two-tailed Unpaired t-test			IngLN			Two-tailed Unpaired t-test
	AC	IVT		P = 0.0012			AC	IVT		P = 0.0009			AC	IVT		P = 0.4179
	16.9	60.6					95.3	98.8					11.7	10
	6.79	34.6					85.1	98.7					3.28	9.93
	4.43	83					95.1	98.5					2.48	8.47
	7.57	25.6					93.4	97.6					1.21	1.98
	6.67	85.7					88.3	98.1					2.22	5.06
		82.3					92.4	98.2					3.54	3.16
		91.7						95.9					12.2	2.47
		34.9						98.5						18.8

## Sheet: Ext data Fig 2
Ex fig 2a	Days	SC + αPD1						IC + αPD1						AC + αPD1						IVT + αPD1						Control
	0	250	225	260	280	275	245	235	247	240	244	232	260	280	305	260	224	218	224	230	235	216	275	241	246	235	395	325	284	320	225
	7	2605	2705	2964	2846	2970	3154	3432	2963	2345	3523	3864	2823	2365	2345	3343	3742	2934	3142	3545	3276	2389	3252	2935	3116	3154	4053	5002	2834	3432	2843
	14	6539	10320	8952	12370	14020	7895	564	2043	3241	2954	5422	3023	6784	12840	10598	5342	8564	8893	5023	2014	1839	2830	10430	2234	9438	12340	15930	7320	9926	11090
	21	103600	65410	77980	116300	98260	134600	259	1433	285	648	2238	1564	75940	92410	50430	38430	55640	81320	10320	1060	643	2032	25640	943	64920	89350	32420	41230	22340	83790
	28		442900		938500	828800		304	286	322	586	10640	25630	1205000	875400	764200		991200	512700	43590	283	352	295	68330	2942	908300		834900	647200
	35							285	322	296	1963	75330	123650							69340	310	265	312	254600	26930
	42							354	285	318	3640	221800								312800	294	226	253		102300
	49							284	322	285	10820	605900									318	264	293		789300
Ex fig 2b	IngLN	dCLN	sCLN	Brain	Meninges		Two-tailed Unpaired t-test
	3	81	25	742	2721			IngLN	dCLN	sCLN	Brain	Meninges
	10	148	43	555	1027		IngLN
	3	82	30	280	1301		dCLN	0.0013
	7	59	28	355	1944		sCLN	0.0051	0.0105
	0	56	8	312	1784		Brain			0.0014
							Meninges				0.0027
Ex fig 2d	EMV2 specific cell %, superficial cervical lymph node						ANOVA, multiple comparisons
	Naive	AC	SC	IC	IVT		AC	SC	IC	IVT
	7.43	12.2	7.76	6.21	8.09		P = 0.3467	P = 0.2982	P = 0.0201	P = 0.0179
	5.21	11.1	6.39	6.43	11.7
	8.91	14.1	6.43	7.98	12.1
	5.22		6.52
	6.96		6.66
	EMV2 specific cell %, deep cervical lymph node						ANOVA, multiple comparisons
	Naive	AC	SC	IC	IVT		AC	SC	IC	IVT
	1.87	2.56	2.74	2.87	2.58		P < 0.0001	P = 0.9947	P = 0.9026	P = 0.002
	2.06	2.45	2.47	3.04	4.5
		2.5	2.58	4.5	3.44
			2.34
	EMV2 specific cell %, inguinal cervical lymph node						ANOVA, multiple comparisons
	Naive	AC	SC	IC	IVT		AC	SC	IC	IVT
	3.33	12.4	24.6	7.35	8.83		P = 0.0325	P = 0.0007	P = 0.4829	P = 0.074
	5.7	15.7	15.9	5.91	11.3
	4.39	8.01	9.53	6.83	11.7
	3.91		8.26
	4.5		23.8
Ex fig 2e	(1/0, succumbed to disease/alive; # of days)
	Control	αPD1	SC + αPD1	IC + αPD1	AC + αPD1	IVT + αPD1
	1(19)	1(19)	1(30)	1(25)	1(27)	1(30)
	1(19)	1(19)	1(33)	1(25)	1(29)	1(30)
	1(20)	1(22)	1(34)	1(27)	1(29)	1(31)
	1(21)	1(22)	1(34)	1(29)	1(30)	1(31)
	1(22)	1(23)	0(50)	1(31)	1(35)	1(31)
	1(22)	1(25)	0(50)	1(33)	0(50)	1(33)
	1(22)	1(25)	0(50)	1(35)	0(50)	1(34)
	1(23)	1(28)	0(50)	0(50)	0(50)	1(37)
	1(23)	1(29)	0(50)	0(50)	0(50)	0(50)
	1(24)	1(29)	0(50)	0(50)	0(50)	0(50)

## Sheet: Ext data Fig 3
Ex fig 3a	Control	AC	IVT		ANOVA, multiple comparisons
	0	0.888992	0.764833		Control vs AC	P < 0.0001
	0	0.999431	0.632394		Control vs IVT	P < 0.0001
	0	0.968488	0.549932		AC vs IVT	P < 0.0001
	0	0.796965	0.65832
	0	1.23465	0.343845
	0	1.34443	0.764733
	0	1.0222	0.434211
	0	0.85933	0
	0	0.735764	0.647329
	0	1.02434	0.334264
Ex fig 3c	Right		Left
	sLN	dLN	sLN	dLN
	80	0	0	0
Ex fig 3d	Right		Left
	sLN	dLN	sLN	dLN
	90	80	10	60
Ex fig 3e	Control	AC	Subconjunctival	IVT		ANOVA, multiple comparisons
	0	0	0	431		Control vs. AC	P > 0.9999
	0	0	0	682		Control vs. Subconjunctival	P > 0.9999
	0	0	0	263		Control vs. IVT	P < 0.0001
	0	0	0	653
		0	0	528
		0	0	743
		0	0	550
		0	0	932
Ex fig 3f	AC		IVT			ANOVA, multiple comparisons
	Control	dCLN ligation	Control	dCLN ligation		AC: Control vs. dCLN ligation	P = 0.9349
	420	520	305	234		IVT: Control vs. dCLN ligation	P = 0.0663
	410	593	264	352
	603	425	212	296
	379	386	0	382
	357	342	312	352
	565	259		402
	854	793	0	275
	465	402	352	284
Ex fig 3g	AC		IVT			ANOVA, multiple comparisons
	Control	dCLN ligation	Control	dCLN ligation		AC: Control vs. sCLN ligation	P > 0.9999
	0	0	430	218		IVT: Control vs. sCLN ligation	P = 0.4711
	0	0	239	543
	0	0	632	264
	0	0	153	348
	0	0	263	193
	0	0	338	734
	0	0	428	638
	0	0	269	564

## Sheet: Ext data Fig 8
Ex fig 8d	Control	Intraventricular	Intravitreal		ANOVA, multiple comparisons
	0	825	125		Control vs. Intraventricular	P < 0.0001
	0	749	64		Control vs. Intravitreal	P = 0.0356
	0	648	0		Intraventricular vs. Intravitreal	P < 0.0001
	0	943	95
	0	468	0
	0	855	225
	0	693	427
	0	847	148
	0	958	0
	0	811	321

## Sheet: Ext data 9
Ex fig 9a	CTRL-AAV	AAV-LS-VEGF-C	AAV-sR3		ANOVA, multiple comparisons
	5.223	16.415	-6.418		CTRL-AAV vs. AAV-LS-VEGF-C	P < 0.0001
	7.358	14.968	-14.519		CTRL-AAV vs. AAV-sR3	P < 0.0001
	4.549	13.352	-10.534		AAV-LS-VEGF-C vs. AAV-sR3	P < 0.0001
	5.458	18.452	-15.345
	5.442	20.313	-12.436
Ex fig 9b	Primary	Ligation + primary	Secondary		ANOVA, multiple comparisons
	1486372	1523032	253442		Primary vs. Ligation + primary	P = 0.6385
	1734827	1823485	343423		Primary vs. Secondary	P < 0.0001
	1212358	1423452	649348
	1523221	1656433	534232
	1322246	1332464	343234
Ex fig 9c	Sham	Surgical ligation	AAV-sR3		ANOVA, multiple comparisons
	37.4312	78.3429	88.3248		Sham vs. Surgical ligation	P < 0.0001
	28.8537	69.4587	62.2342		Sham vs. AAV-sR3	P < 0.0001
	33.4928	80.3482	59.5894
	24.5455	75.5446	61.3496
	28.8529	82.5494	55.6483

## Sheet: Ext data 10
Ex fig 10b	Primary	Secondary	VEGF-C + Secondary	sR3 + Secondary		ANOVA, multiple comparisons
	0.539525	0.0639242	0.032946	0.609866		Primary vs. Secondary	P = 0.0344
	0.765793	0.23255	0.398595	0.854769		Primary vs. VEGF-C + Secondary	P = 0.0007
	0.986659	0.0711314	0.186657	0.474125		Primary vs. sR3 + Secondary	P = 0.9962
	0.745234	0.226412	0.0112423	0.742685		Secondary vs. VEGF-C + Secondary	P = 0.7112
	1.95485	0.0189248	0.00235236	0.657549		Secondary vs. sR3 + Secondary	P = 0.0481
	0.0121335	0.923251	0.00796454	0.834748		VEGF-C + Secondary vs. sR3 + Secondary	P = 0.001
	2.24385	0.834274	0.123242	1.23428
	1.34366		0.00023525	0.232435
	0.892341		0.00132548	1.83452
	0.921114		0.00324584	2.21231
				1.23215
Ex fig 10c	Primary	Secondary	VEGF-C + Secondary	sR3 + Secondary		ANOVA, multiple comparisons
	1.25926	0.555556	0.333333	1.03704		Primary vs. Secondary	P = 0.078
	1.03704	0.407407	0.222222	1		Primary vs. VEGF-C + Secondary	P = 0.0227
	0.703704	0	0.555556	1.51852		Primary vs. sR3 + Secondary	P = 0.0095
	1.37037	0	0.37037	1.85185		Secondary vs. VEGF-C + Secondary	P = 0.9941
	0.740741	0.666667	0.407407	2.2963		Secondary vs. sR3 + Secondary	P < 0.0001
	0.62963	0.851852	0.296296	3.85185		VEGF-C + Secondary vs. sR3 + Secondary	P < 0.0001
	0.740741	0.444444	0.333333	3.11111
	0.777778		0.259259	2.59259
	2.33333		0.222222	1.92593
	1.81481		0.444444	1.77778
				1.11111
